# Supplementary material for: Biocompatible and Thermoresistant Hydrogels Based on Collagen and Chitosan
Source: Polymers (Basel). 2022 Jan 10;14(2):272. doi: 10.3390/polym14020272 (PMC8781623; doi:10.3390/polym14020272)
Supplement: Supplementary file 1 [file polymers-14-00272-s001.zip]

Archive with 1 entries (1 files):
- polymers-1507840-supplementary-done.pdf
